# Supplementary material for: Two new species in the Echinoderes coulli group (Echinoderidae, Cyclorhagida, Kinorhyncha) from the Ryukyu Islands, Japan
Source: Zookeys. 2014 Feb 20;(382):27–52. doi: 10.3897/zookeys.382.6761 (PMC3950420; doi:10.3897/zookeys.382.6761)
Supplement: XML Treatment for Echinoderes komatsui [file zookeys.382.6761-treatment1.xml]

<!DOCTYPE tp:taxon-treatment
  PUBLIC "-//TaxonX//DTD Taxonomic Treatment Publishing DTD v0 20100105//EN" "tax-treatment-NSO.dtd">
<tp:taxon-treatment xmlns:tp="http://www.plazi.org/taxpub"><tp:treatment-meta><mixed-citation publication-type="journal"><person-group><name><surname>Yamasaki</surname><given-names>Hiroshi</given-names></name><name><surname>Fujimoto</surname><given-names>Shinta</given-names></name></person-group><article-title>Two new species in the <italic>Echinoderes coulli</italic> group (Echinoderidae, Cyclorhagida, Kinorhyncha) from the Ryukyu Islands, Japan</article-title><source>Zookeys</source><day>20</day><month>2</month><year>2014</year><volume>2014</volume><issue>382</issue><fpage>27</fpage><lpage>52</lpage><pub-id pub-id-type="doi">10.3897/zookeys.382.6761</pub-id></mixed-citation></tp:treatment-meta><tp:nomenclature><tp:taxon-name>
                            <tp:taxon-name-part taxon-name-part-type="genus">Echinoderes</tp:taxon-name-part>
                            <tp:taxon-name-part taxon-name-part-type="species">komatsui</tp:taxon-name-part>
                            <object-id xmlns:xlink="http://www.w3.org/1999/xlink" content-type="zoobank" xlink:type="simple">http://zoobank.org/19C1A89B-5AB4-4886-BE01-B04D55DEEBD1</object-id>
                            <object-id xmlns:xlink="http://www.w3.org/1999/xlink" xlink:type="simple">http://species-id.net/wiki/Echinoderes_komatsui</object-id>
                        </tp:taxon-name><tp:taxon-status xmlns:xlink="http://www.w3.org/1999/xlink" xlink:type="simple">sp. n.</tp:taxon-status><xref>[New Japanese name: Komatsu togekawa]</xref><xref ref-type="fig" rid="F2">Figs 2</xref><xref ref-type="fig" rid="F3"/><xref ref-type="fig" rid="F4"/><xref ref-type="fig" rid="F5"/><xref ref-type="fig" rid="F6">–6</xref></tp:nomenclature><tp:treatment-sec sec-type="Material"><title>Material.</title><p>Holotype: Adult female (RUMF-ZK-00001), collected on 26 May 2013 at station 1 (<xref ref-type="fig" rid="F1">Fig. 1A</xref>) by Dr H. Komatsu (National Museum of Nature and Science, Tokyo, Japan) during a sampling cruise with TR/V <italic>Toyoshio-maru</italic> (Hiroshima University, Japan); mounted in Fluoromount G®.</p><p>Allotype: Adult male (RUMF-ZK-00002), collected at the same locality as the holotype; mounted in Fluoromount G®.</p><p>Paratypes: Three adult females and two adult males RUMF-ZK-00003-00007); two exoskeletons (RUMF-ZK-00008-00009) from DNA-extracted specimens (one adult female and one adult male); all collected at same locality as the holotype; all mounted in Fluoromount G®. Paratype RUMF-ZK-00003 was collected on 26 May 2013, and the others on 8 July 2013.</p><p>Additional material: Six specimens for SEM (one adult female, three adult males, and two adults gender undetermined), collected at same locality as holotype on 8 July 2013, mounted on aluminum stubs.</p><p>Sequences: 18S sequence (1778 bp) for paratype RUMF-ZK-00008, GenBank accession <ext-link xmlns:xlink="http://www.w3.org/1999/xlink" ext-link-type="uri" xlink:href="http://www.ncbi.nlm.nih.gov/nuccore/AB899164" xlink:type="simple">AB899164</ext-link>; 28S sequence (3292 bp) for paratype RUMF-ZK-00008, Gen<!--PageBreak--><!--PageBreak-->Bank <ext-link xmlns:xlink="http://www.w3.org/1999/xlink" ext-link-type="uri" xlink:href="http://www.ncbi.nlm.nih.gov/nuccore/AB899165" xlink:type="simple">AB899165</ext-link>; COI sequence (658 bp)for paratype RUMF-ZK-00008, GenBank <ext-link xmlns:xlink="http://www.w3.org/1999/xlink" ext-link-type="uri" xlink:href="http://www.ncbi.nlm.nih.gov/nuccore/AB899166" xlink:type="simple">AB899166</ext-link>.</p></tp:treatment-sec><tp:treatment-sec sec-type="Diagnosis"><title>Diagnosis.</title><p><italic><tp:taxon-name>Echinoderes</tp:taxon-name></italic> without acicular spines; lateroventral tubules present on segments 5 and 8, laterodorsal tubules on segment 10, and large, sieve plates on segment 9 with an inverted triangular or oval shape; females with lateral terminal accessory spines. Pectinate fringe of the sternal plate on segment 10 with short tips.</p></tp:treatment-sec><tp:treatment-sec sec-type="Description"><title>Description.</title><p>Adult with head, neck, and eleven trunk segments (<xref ref-type="fig" rid="F2">Figs 2A, B</xref>, <xref ref-type="fig" rid="F3">3A</xref>, <xref ref-type="fig" rid="F4">4A</xref>). See <xref ref-type="table" rid="T2">Table 2</xref> for measurements. <xref ref-type="table" rid="T3">Table 3</xref> indicates the positions of cuticular structures (sensory spots, glandular cell outlets, and tubules).</p><fig id="F2" position="float" orientation="portrait"><label>Figure 2.</label><caption><p><italic><tp:taxon-name>Echinoderes komatsui</tp:taxon-name></italic> sp. n., camera lucida drawings. <bold>A, B</bold> Holotype, female (RUMF-ZK-00001), entire animal, dorsal and ventral views, respectively <bold>C, D</bold> allotype, male (RUMF-ZK-00002), segments 9–11, dorsal and ventral views, respectively. Double circle, grey circle, and black circle indicate sensory spot, type 1 glandular cell outlet, and type 2 glandular cell outlet, respectively. Abbreviations: gco1, type 1 glandular cell outlet; gco2, type 2 glandular cell outlet; ldt, laterodorsal tubule; ltas, lateral terminal accessory spine; lts, lateral terminal spine; lvt, lateroventral tubule; pe, penile spine; si, sieve plate; ss, sensory spot.</p></caption><graphic xmlns:xlink="http://www.w3.org/1999/xlink" xlink:href="ZooKeys-382-027-g002.jpg" position="float" orientation="portrait" xlink:type="simple"/></fig><fig id="F3" position="float" orientation="portrait"><label>Figure 3.</label><caption><p><italic><tp:taxon-name>Echinoderes komatsui</tp:taxon-name></italic> sp. n., Nomarski photomicrographs. <bold>A</bold> Entire animal <bold>B</bold> segments 5–7, ventral view <bold>C</bold> segments 8 and 9, ventral view <bold>D</bold> segments 10 and 11 of female, dorsal view <bold>E</bold> segments 10 and 11 of male, dorsal view. Complete circles indicate type 2 glandular cell outlet; dashed circles indicate sensory spots. Abbreviations: ltas, lateral terminal accessory spine; lts, lateral terminal spine; lvt, lateroventral tubule; ps, penile spine; si, sieve plate; te, tergal extension.</p></caption><graphic xmlns:xlink="http://www.w3.org/1999/xlink" xlink:href="ZooKeys-382-027-g003.jpg" position="float" orientation="portrait" xlink:type="simple"/></fig><fig id="F4" position="float" orientation="portrait"><label>Figure 4.</label><caption><p><italic><tp:taxon-name>Echinoderes komatsui</tp:taxon-name></italic> sp. n., scanning electron micrographs. <bold>A</bold> Entire animal, lateral view <bold>B</bold> outer oral styles, lateral view <bold>C</bold> close up of laterodorsal type 2 glandular cell outlet on segment 2 <bold>D</bold> neck, overview <bold>E</bold> partly retracted head, overview <bold>F</bold> segments 2–3, lateral view <bold>G</bold> segments 1–3, ventral view. Complete circles indicate type 2 glandular cell outlets; dashed circles indicate sensory spots. Abbreviations: mvp, midventral placid; oos, outer oral style; pss, primary spinoscalid; sp, spinoscalid followed by ring number.</p></caption><graphic xmlns:xlink="http://www.w3.org/1999/xlink" xlink:href="ZooKeys-382-027-g004.jpg" position="float" orientation="portrait" xlink:type="simple"/></fig><table-wrap id="T2" position="float" orientation="portrait"><label>Table 2.</label><caption><p>Measurements for adult <italic><tp:taxon-name>Echinoderes komatsui</tp:taxon-name></italic> sp. n. (in micrometers). Columns <italic>N</italic> and SD show sample size and standard deviation, respectively. Abbreviations: (f), female condition of sexually dimorphic character; LD, length of laterodorsal tubule; LTAS, length of lateral terminal accessory spine; LTS, length of lateral terminal spine; LV, length of lateroventral tubule; (m), male condition of sexually dimorphic character; MSW, maximum sternal width; S, segment length; SW, standard width; TL, trunk length.</p></caption><table><tbody><tr><th rowspan="1" colspan="1">Character</th><th rowspan="1" colspan="1">N</th><th rowspan="1" colspan="1">Range</th><th rowspan="1" colspan="1">Mean</th><th rowspan="1" colspan="1">SD</th></tr><tr><td rowspan="1" colspan="1">TL</td><td rowspan="1" colspan="1">9</td><td rowspan="1" colspan="1">304–419</td><td rowspan="1" colspan="1">354</td><td rowspan="1" colspan="1">45.37</td></tr><tr><td rowspan="1" colspan="1">MSW-9</td><td rowspan="1" colspan="1">7</td><td rowspan="1" colspan="1">49–75</td><td rowspan="1" colspan="1">63</td><td rowspan="1" colspan="1">11.48</td></tr><tr><td rowspan="1" colspan="1">MSW-9/TL</td><td rowspan="1" colspan="1">7</td><td rowspan="1" colspan="1">15.3–19.8%</td><td rowspan="1" colspan="1">17.1%</td><td rowspan="1" colspan="1">1.54%</td></tr><tr><td rowspan="1" colspan="1">SW-10</td><td rowspan="1" colspan="1">7</td><td rowspan="1" colspan="1">40–72</td><td rowspan="1" colspan="1">58</td><td rowspan="1" colspan="1">11.81</td></tr><tr><td rowspan="1" colspan="1">SW-10/TL</td><td rowspan="1" colspan="1">7</td><td rowspan="1" colspan="1">12.7–17.7%</td><td rowspan="1" colspan="1">15.6%</td><td rowspan="1" colspan="1">1.72%</td></tr><tr><td rowspan="1" colspan="1">S1</td><td rowspan="1" colspan="1">7</td><td rowspan="1" colspan="1">25–41</td><td rowspan="1" colspan="1">36</td><td rowspan="1" colspan="1">5.82</td></tr><tr><td rowspan="1" colspan="1">S2</td><td rowspan="1" colspan="1">7</td><td rowspan="1" colspan="1">20–35</td><td rowspan="1" colspan="1">29</td><td rowspan="1" colspan="1">6.27</td></tr><tr><td rowspan="1" colspan="1">S3</td><td rowspan="1" colspan="1">7</td><td rowspan="1" colspan="1">24–33</td><td rowspan="1" colspan="1">29</td><td rowspan="1" colspan="1">3.97</td></tr><tr><td rowspan="1" colspan="1">S4</td><td rowspan="1" colspan="1">7</td><td rowspan="1" colspan="1">27–37</td><td rowspan="1" colspan="1">32</td><td rowspan="1" colspan="1">4.42</td></tr><tr><td rowspan="1" colspan="1">S5</td><td rowspan="1" colspan="1">7</td><td rowspan="1" colspan="1">28–38</td><td rowspan="1" colspan="1">33</td><td rowspan="1" colspan="1">3.83</td></tr><tr><td rowspan="1" colspan="1">S6</td><td rowspan="1" colspan="1">7</td><td rowspan="1" colspan="1">32–42</td><td rowspan="1" colspan="1">37</td><td rowspan="1" colspan="1">4.15</td></tr><tr><td rowspan="1" colspan="1">S7</td><td rowspan="1" colspan="1">7</td><td rowspan="1" colspan="1">38–48</td><td rowspan="1" colspan="1">42</td><td rowspan="1" colspan="1">4.47</td></tr><tr><td rowspan="1" colspan="1">S8</td><td rowspan="1" colspan="1">7</td><td rowspan="1" colspan="1">41–55</td><td rowspan="1" colspan="1">48</td><td rowspan="1" colspan="1">5.55</td></tr><tr><td rowspan="1" colspan="1">S9</td><td rowspan="1" colspan="1">7</td><td rowspan="1" colspan="1">44–59</td><td rowspan="1" colspan="1">52</td><td rowspan="1" colspan="1">6.39</td></tr><tr><td rowspan="1" colspan="1">S10</td><td rowspan="1" colspan="1">7</td><td rowspan="1" colspan="1">40–50</td><td rowspan="1" colspan="1">43</td><td rowspan="1" colspan="1">3.54</td></tr><tr><td rowspan="1" colspan="1">S11</td><td rowspan="1" colspan="1">7</td><td rowspan="1" colspan="1">26–38</td><td rowspan="1" colspan="1">33</td><td rowspan="1" colspan="1">5.48</td></tr><tr><td rowspan="1" colspan="1">LV 5</td><td rowspan="1" colspan="1">9</td><td rowspan="1" colspan="1">19–31</td><td rowspan="1" colspan="1">24</td><td rowspan="1" colspan="1">4.44</td></tr><tr><td rowspan="1" colspan="1">LV 8</td><td rowspan="1" colspan="1">9</td><td rowspan="1" colspan="1">17–28</td><td rowspan="1" colspan="1">23</td><td rowspan="1" colspan="1">4.49</td></tr><tr><td rowspan="1" colspan="1">LD 10 (m)</td><td rowspan="1" colspan="1">4</td><td rowspan="1" colspan="1">21–23</td><td rowspan="1" colspan="1">22</td><td rowspan="1" colspan="1">0.96</td></tr><tr><td rowspan="1" colspan="1">LD 10 (f)</td><td rowspan="1" colspan="1">5</td><td rowspan="1" colspan="1">8–13</td><td rowspan="1" colspan="1">10</td><td rowspan="1" colspan="1">2.07</td></tr><tr><td rowspan="1" colspan="1">LTS</td><td rowspan="1" colspan="1">8</td><td rowspan="1" colspan="1">145–164</td><td rowspan="1" colspan="1">153</td><td rowspan="1" colspan="1">6.23</td></tr><tr><td rowspan="1" colspan="1">LTS/TL</td><td rowspan="1" colspan="1">8</td><td rowspan="1" colspan="1">36.6–46.9%</td><td rowspan="1" colspan="1">42.3%</td><td rowspan="1" colspan="1">3.96%</td></tr><tr><td rowspan="1" colspan="1">LTAS (f)</td><td rowspan="1" colspan="1">5</td><td rowspan="1" colspan="1">12–23</td><td rowspan="1" colspan="1">18</td><td rowspan="1" colspan="1">5.54</td></tr></tbody></table></table-wrap><table-wrap id="T3" position="float" orientation="portrait"><label>Table 3.</label><caption><p>Summary of location of cuticular structures, tubules, and spines in <italic><tp:taxon-name>Echinoderes komatsui</tp:taxon-name></italic> sp. n. Abbreviations: (f), female condition of sexually dimorphic character; gco1, type 1 glandular cell outlet; gco2, type 2 glandular cell outlet; LD, laterodorsal; ltas, lateral terminal accessory spine; lts, lateral terminal spine; LV, lateroventral; (m), male condition of sexually dimorphic character; MD, middorsal; ML, midlateral; pe, penile spine; SD, subdorsal; si, sieve plate; ss, sensory spot; tu, tubule; VL, ventrolateral; VM, ventromedial.</p></caption><table><tbody><tr><th rowspan="1" colspan="1">Position</th><th rowspan="2" colspan="1">MD</th><th rowspan="2" colspan="1">SD</th><th rowspan="2" colspan="1">LD</th><th rowspan="2" colspan="1">ML</th><th rowspan="2" colspan="1">LV</th><th rowspan="2" colspan="1">VL</th><th rowspan="2" colspan="1">VM</th></tr><tr><th rowspan="1" colspan="1">segment</th></tr><tr><td rowspan="1" colspan="1">1</td><td rowspan="1" colspan="1">gco1</td><td rowspan="1" colspan="1">ss</td><td rowspan="1" colspan="1">ss</td><td rowspan="1" colspan="1"/><td rowspan="1" colspan="1">gco1</td><td rowspan="1" colspan="1">ss</td><td rowspan="1" colspan="1"/></tr><tr><td rowspan="1" colspan="1">2</td><td rowspan="1" colspan="1">ss</td><td rowspan="1" colspan="1">gco2, gco2</td><td rowspan="1" colspan="1">ss, gco2, ss, gco2</td><td rowspan="1" colspan="1"/><td rowspan="1" colspan="1">gco2</td><td rowspan="1" colspan="1">ss</td><td rowspan="1" colspan="1"/></tr><tr><td rowspan="1" colspan="1">3</td><td rowspan="1" colspan="1"/><td rowspan="1" colspan="1">gco2, ss</td><td rowspan="1" colspan="1"/><td rowspan="1" colspan="1">ss, gco2</td><td rowspan="1" colspan="1"/><td rowspan="1" colspan="1"/><td rowspan="1" colspan="1">gco1</td></tr><tr><td rowspan="1" colspan="1">4</td><td rowspan="1" colspan="1"/><td rowspan="1" colspan="1">gco2</td><td rowspan="1" colspan="1">gco2</td><td rowspan="1" colspan="1"/><td rowspan="1" colspan="1">gco2</td><td rowspan="1" colspan="1"/><td rowspan="1" colspan="1">gco1</td></tr><tr><td rowspan="1" colspan="1">5</td><td rowspan="1" colspan="1"/><td rowspan="1" colspan="1">gco2</td><td rowspan="1" colspan="1">ss</td><td rowspan="1" colspan="1"/><td rowspan="1" colspan="1">tu</td><td rowspan="1" colspan="1"/><td rowspan="1" colspan="1">gco1, ss</td></tr><tr><td rowspan="1" colspan="1">6</td><td rowspan="1" colspan="1"/><td rowspan="1" colspan="1">gco2, ss</td><td rowspan="1" colspan="1">ss</td><td rowspan="1" colspan="1">gco2</td><td rowspan="1" colspan="1"/><td rowspan="1" colspan="1"/><td rowspan="1" colspan="1">gco1, ss</td></tr><tr><td rowspan="1" colspan="1">7</td><td rowspan="1" colspan="1"/><td rowspan="1" colspan="1">gco2, ss</td><td rowspan="1" colspan="1">gco2, ss</td><td rowspan="1" colspan="1">gco2</td><td rowspan="1" colspan="1"/><td rowspan="1" colspan="1"/><td rowspan="1" colspan="1">gco1, ss</td></tr><tr><td rowspan="1" colspan="1">8</td><td rowspan="1" colspan="1"/><td rowspan="1" colspan="1">gco2, ss</td><td rowspan="1" colspan="1">gco2</td><td rowspan="1" colspan="1">gco2</td><td rowspan="1" colspan="1">tu</td><td rowspan="1" colspan="1"/><td rowspan="1" colspan="1">gco1</td></tr><tr><td rowspan="1" colspan="1">9</td><td rowspan="1" colspan="1"/><td rowspan="1" colspan="1">ss, ss</td><td rowspan="1" colspan="1">ss</td><td rowspan="1" colspan="1">si</td><td rowspan="1" colspan="1"/><td rowspan="1" colspan="1">ss</td><td rowspan="1" colspan="1">gco1</td></tr><tr><td rowspan="1" colspan="1">10</td><td rowspan="1" colspan="1"/><td rowspan="1" colspan="1">ss</td><td rowspan="1" colspan="1">tu</td><td rowspan="1" colspan="1"/><td rowspan="1" colspan="1"/><td rowspan="1" colspan="1">ss</td><td rowspan="1" colspan="1">gco1</td></tr><tr><td rowspan="1" colspan="1">11</td><td rowspan="1" colspan="1"/><td rowspan="1" colspan="1">ss</td><td rowspan="1" colspan="1"/><td rowspan="1" colspan="1">ltas (f), pe (m)</td><td rowspan="1" colspan="1">lts</td><td rowspan="1" colspan="1">ss</td><td rowspan="1" colspan="1"/></tr></tbody></table></table-wrap><p>Head consists of retractable mouth cone and introvert (<xref ref-type="fig" rid="F4">Figs 4E</xref>, <xref ref-type="fig" rid="F5">5</xref>). Mouth cone with inner oral styles and nine outer oral styles. Exact number and arrangement of inner oral styles not examined. Each outer oral style consists of rectangular basal part and triangular distal part (<xref ref-type="fig" rid="F4">Fig. 4B</xref>). Basal parts of outer oral styles alternating in size: five large in odd sectors of introvert, and four small in even sectors (<xref ref-type="fig" rid="F4">Figs 4B</xref>, <xref ref-type="fig" rid="F5">5</xref>). Intro<!--PageBreak-->vert composed of seven rings of spinoscalids and one ring of trichoscalids (<xref ref-type="fig" rid="F4">Figs 4E</xref>, <xref ref-type="fig" rid="F5">5</xref>). Ring 01 includes ten primary spinoscalids each with basal sheath and smooth long end piece (<xref ref-type="fig" rid="F4">Fig. 4E</xref>). Each basal sheath with three overlapping fringes. Proximal fringe extends into three flat projections, like a trident, covering next fringe. Middle fringe with two lateral projections overlapping end piece. Distal fringe with five threads projecting between two projections of middle fringe. End piece of primary spinoscalids is longest unit. Rings 02 and 04 with 10 spinoscalids; rings 03 and 05 with 20 spinoscalids. Spinoscalids of rings 02–05 equal length. Rings 06 and 07 not examined in detail, but ring 06 with at least seven relatively short spinoscalids, and ring 07 with nine leaf-like scalids (<xref ref-type="fig" rid="F5">Fig. 5</xref>). Six trichoscalids attached with trichoscalid plate in sectors 2, 4, 5, 7, 8, and 10.</p><fig id="F5" position="float" orientation="portrait"><label>Figure 5.</label><caption><p>Diagram of mouth cone, introvert, and placids in <italic><tp:taxon-name>Echinoderes komatsui</tp:taxon-name></italic> sp. n. Grey area and heavy line arcs show mouth cone and placids, respectively. The table lists the scalid arrangement by sector.</p></caption><graphic xmlns:xlink="http://www.w3.org/1999/xlink" xlink:href="ZooKeys-382-027-g005.jpg" position="float" orientation="portrait" xlink:type="simple"/></fig><p>Neck with 16 placids (<xref ref-type="fig" rid="F2">Figs 2A, B</xref>, <xref ref-type="fig" rid="F4">4D</xref>, <xref ref-type="fig" rid="F5">5</xref>). Midventral placid broadest (ca. 18 μm at basal width and ca. 10 μm at tip width). Remaining placids similar in size, but differ alternately in tip width (ca. 12 μm at basal width and ca. 5–6 μm at tip width) (<xref ref-type="fig" rid="F4">Fig. 4D</xref>).</p><p>Segment 1 consists of complete cuticular ring with thick pachycyclus at anterior margin. Bracteate cuticular hairs densely cover entire dorsal side, and posterior area of ventral side (<xref ref-type="fig" rid="F2">Fig. 2A, B</xref>). Rounded subdorsal and laterodorsal sensory spots located close to anterior margin of the segment (<xref ref-type="fig" rid="F2">Fig. 2A</xref>). Rounded ventrolateral sensory spots located central between anterior and posterior segment margins (<xref ref-type="fig" rid="F2">Figs 2B</xref>, <xref ref-type="fig" rid="F4">4G</xref>). Type 1 glandular cell outlets situated anteriorly in middorsal and lateroventral positions (<xref ref-type="fig" rid="F2">Fig. 2A, B</xref>). Posterior part of the segment with pectinate fringe showing longer fringe tips laterally (<xref ref-type="fig" rid="F2">Fig. 2A, B</xref>).</p><!--PageBreak--><p>Segment 2 with complete cuticular ring, like segment 1 (<xref ref-type="fig" rid="F2">Fig. 2A, B</xref>). This and following eight segments with thick pachicycli at anterior margins. Bracteate cuticular hairs densely cover whole area. One oval sensory spot in middorsal position, two pairs <!--PageBreak-->in laterodorsal position, and one pair in ventrolateral position (<xref ref-type="fig" rid="F2">Figs 2A, B</xref>, <xref ref-type="fig" rid="F4">4F, G</xref>). All sensory spots central in position. Two pairs of type 2 glandular cell outlets in both subdorsal and laterodorsal positions (<xref ref-type="fig" rid="F2">Figs 2A, B</xref>, <xref ref-type="fig" rid="F4">4C, F</xref>). Pair of type 2 glandular cell outlets in lateroventral position. All type 2 glandular cell outlets of segment 2 and following six segments situated centrally of the segment. In LM observation, type 2 glandular cell outlets show funnel shaped structure, whereas in SEM observation, they <!--PageBreak-->show single small pore in slightly protruded cuticular surface (<xref ref-type="fig" rid="F4">Fig. 4C</xref>). Posterior margin of the segment ends as pectinate fringe showing longer tips than tips of preceding segment (<xref ref-type="fig" rid="F2">Figs 2A, B</xref>, <xref ref-type="fig" rid="F4">4F</xref>).</p><p>Segment 3 and following eight segments consist of one tergal and two sternal plates (<xref ref-type="fig" rid="F2">Fig. 2A, B</xref>). This and following seven segments entirely covered with bracteate cuticular hairs except for anterior area (<xref ref-type="fig" rid="F2">Figs 2A, B</xref>, <xref ref-type="fig" rid="F3">3B, C</xref>). Paired sensory spots in subdorsal and midlateral positions (<xref ref-type="fig" rid="F2">Figs 2A, B</xref>, <xref ref-type="fig" rid="F4">4F</xref>). Type 1 glandular cell outlets of segment 3 and following seven segments situated at anterior part of segment in ventromedial position (<xref ref-type="fig" rid="F2">Fig. 2B</xref>). Pair of type 2 glandular cell outlets in subdorsal and midlateral positions (<xref ref-type="fig" rid="F2">Fig. 2A, B</xref>). Pectinate fringe on segment 3 and five following segments as on segment 2.</p><p>Segment 4 without sensory spots. Type 2 glandular cell outlets in subdorsal, laterodorsal, and lateroventral positions (<xref ref-type="fig" rid="F2">Fig. 2A, B</xref>).</p><p>Segment 5 with lateroventral tubules (<xref ref-type="fig" rid="F2">Figs 2B</xref>, <xref ref-type="fig" rid="F3">3B</xref>, <xref ref-type="fig" rid="F6">6A</xref>). Sensory spots in laterodorsal and ventromedial positions (<xref ref-type="fig" rid="F2">Figs 2A, B</xref>, <xref ref-type="fig" rid="F3">3B</xref>, <xref ref-type="fig" rid="F6">6A</xref>). Paired type 2 glandular cell outlets in subdorsal position (<xref ref-type="fig" rid="F2">Fig. 2A</xref>).</p><fig id="F6" position="float" orientation="portrait"><label>Figure 6.</label><caption><p><italic><tp:taxon-name>Echinoderes komatsui</tp:taxon-name></italic> sp. n., scanning electron micrographs. <bold>A</bold> Segments 5–8, lateral view <bold>B</bold> segments 8, lateral view <bold>C</bold> segments 10 and 11, male, dorsal view <bold>D</bold> segments 10 and 11, female, ventral view. Complete circle indicates type 2 glandular cell outlet; dashed circles indicate sensory spots. Abbreviations: ldt, laterodorsal tubule; ltas, lateral terminal accessory spine; lts, lateral terminal spine; lvt, lateroventral tubule; pe, penile spine; si, sieve plate; te, tergal extension.</p></caption><graphic xmlns:xlink="http://www.w3.org/1999/xlink" xlink:href="ZooKeys-382-027-g006.jpg" position="float" orientation="portrait" xlink:type="simple"/></fig><p>Segment 6 with subdorsal, laterodorsal, and ventromedial paired sensory spots (<xref ref-type="fig" rid="F2">Figs 2A, B</xref>, <xref ref-type="fig" rid="F3">3B</xref>, <xref ref-type="fig" rid="F6">6A</xref>). Paired type 2 glandular cell outlets in subdorsal and midlateral positions (<xref ref-type="fig" rid="F2">Figs 2A, B</xref>, <xref ref-type="fig" rid="F3">3B</xref>, <xref ref-type="fig" rid="F6">6A</xref>).</p><p>Segment 7 similar to segment 6 but with additional laterodorsal type 2 glandular cell outlets (<xref ref-type="fig" rid="F2">Figs 2A, B</xref>, <xref ref-type="fig" rid="F3">3B</xref>, <xref ref-type="fig" rid="F6">6A</xref>).</p><p>Segment 8 with lateroventral tubules (<xref ref-type="fig" rid="F2">Figs 2B</xref>, <xref ref-type="fig" rid="F3">3C</xref>, <xref ref-type="fig" rid="F6">6A</xref>). Paired sensory spots in subdorsal position (<xref ref-type="fig" rid="F2">Fig. 2A</xref>). Positions of type 2 glandular cell outlets as on segment 7.</p><p>Segment 9 with two pairs of subdorsal sensory spots and one pair of laterodorsal and ventrolateral sensory spots (<xref ref-type="fig" rid="F2">Figs 2A, B</xref>, <xref ref-type="fig" rid="F3">3C</xref>, <xref ref-type="fig" rid="F6">6B</xref>). Pair of sieve plates with wide sieve area and single posterior pore situated in midlateral position. Sieve area variable in shape, forming inverted triangle in some specimens and broad oval in others (<xref ref-type="fig" rid="F2">Figs 2A, B</xref>, <xref ref-type="fig" rid="F3">3C</xref>, <xref ref-type="fig" rid="F6">6B</xref>). Tips of pectinate fringe slightly shorter in length than on preceding segment.</p><p>Segment 10 with thin laterodorsal tubules (<xref ref-type="fig" rid="F2">Figs 2A</xref>, <xref ref-type="fig" rid="F6">6C</xref>). Length of laterodorsal tubules in males about twice as long as those in females. Paired subdorsal and ventrolateral sensory spots situated close to posterior margin of segment (<xref ref-type="fig" rid="F2">Figs 2</xref>, <xref ref-type="fig" rid="F3">3D</xref>, <xref ref-type="fig" rid="F6">6C, D</xref>). Posterior middorsal margin elongated, extending to segment 11 in some specimens (<xref ref-type="fig" rid="F2">Figs 2A</xref>, <xref ref-type="fig" rid="F6">6C</xref>), but truncate in other specimens. Posterior margin ends as pectinate fringe with short tips, except in ventrolateral area, which without pectination.</p><p>Segment 11 with lateral terminal spines (<xref ref-type="fig" rid="F2">Figs 2</xref>, <xref ref-type="fig" rid="F3">3D, E</xref>, <xref ref-type="fig" rid="F6">6C, D</xref>). Short, thin lateral terminal accessory spines present only in females (<xref ref-type="fig" rid="F2">Figs 2B</xref>, <xref ref-type="fig" rid="F3">3D</xref>, <xref ref-type="fig" rid="F6">6D</xref>), and three pairs of penile spines only in males (<xref ref-type="fig" rid="F2">Figs 2C</xref>, <xref ref-type="fig" rid="F3">3E</xref>, <xref ref-type="fig" rid="F6">6C</xref>). Cuticular hairs absent. Paired sensory spots present in subdorsal position at base of tergal extension (<xref ref-type="fig" rid="F2">Figs 2A, C</xref>, <xref ref-type="fig" rid="F3">3D, E</xref>, <xref ref-type="fig" rid="F6">6C</xref>). Ventrolateral paired sensory spots placed close to posterior margin of sternal plate (<xref ref-type="fig" rid="F2">Figs 2B, D</xref>, <xref ref-type="fig" rid="F6">6D</xref>). Tergal plate projects laterally and ends in short, pointed tergal extensions (<xref ref-type="fig" rid="F2">Figs 2A, C</xref>, <xref ref-type="fig" rid="F3">3D, E</xref>, <xref ref-type="fig" rid="F6">6C, D</xref>).</p></tp:treatment-sec><tp:treatment-sec sec-type="Etymology"><title>Etymology.</title><p>The species is named after Dr H. Komatsu (National Museum of Nature and Science, Tokyo, Japan), a taxonomist of brachyuran crabs and the first person to find <italic><tp:taxon-name>Echinoderes komatsui</tp:taxon-name></italic> sp. n.</p><!--PageBreak--></tp:treatment-sec><tp:treatment-sec sec-type="Remarks"><title>Remarks.</title><p>Among congeners, <!--PageBreak--><!--PageBreak--><italic><tp:taxon-name>Echinoderes komatsui</tp:taxon-name></italic> sp. n. is most similar to <italic><tp:taxon-name>Echinoderes applicitus</tp:taxon-name></italic>, <italic><tp:taxon-name>Echinoderes coulli</tp:taxon-name></italic>, and <italic><tp:taxon-name>Echinoderes marthae</tp:taxon-name></italic> in sharing the following combination of characters: (1) lateral (lateroventral or lateral accessory) tubules only on segments 5 and 8, (2) middorsal spines absent on all segments, and (3) large sieve plates present (<xref ref-type="bibr" rid="B7">Higgins 1977</xref>, <xref ref-type="bibr" rid="B16">Ostmann et al. 2012</xref>, <xref ref-type="bibr" rid="B18">Sørensen 2014</xref>). <italic><tp:taxon-name>Echinoderes komatsui</tp:taxon-name></italic> sp. n. additionally shares with <italic><tp:taxon-name>Echinoderes applicitus</tp:taxon-name></italic> a pair of laterodorsal tubules and a posteriorly extended margin of the tergal plate on segment 10. The latter character, previously considered diagnostic for <italic><tp:taxon-name>Echinoderes applicitus</tp:taxon-name></italic>, is variable in <italic><tp:taxon-name>Echinoderes komatsui</tp:taxon-name></italic> sp. n. <italic><tp:taxon-name>Echinoderes komatsui</tp:taxon-name></italic> sp. n. differs from <italic><tp:taxon-name>Echinoderes applicitus</tp:taxon-name></italic> in having (1) lateral terminal accessory spines in females, (2) type 2 glandular cell outlets on several segments, and (3) a pectinate fringe with short, narrow tips on the sternal plate of segment 10 (long wide tips in <italic><tp:taxon-name>Echinoderes applicitus</tp:taxon-name></italic>).</p><p><italic><tp:taxon-name>Echinoderes komatsui</tp:taxon-name></italic> sp. n. is identical to <italic><tp:taxon-name>Echinoderes coulli</tp:taxon-name></italic> in the formula of ventral tubules, and both trunk lengths overlap (304–419 μm in <italic><tp:taxon-name>Echinoderes komatsui</tp:taxon-name></italic> sp. n.; 248–364 μm in <italic><tp:taxon-name>Echinoderes coulli</tp:taxon-name></italic>). <italic><tp:taxon-name>Echinoderes komatsui</tp:taxon-name></italic> sp. n. differs from <italic><tp:taxon-name>Echinoderes coulli</tp:taxon-name></italic> in having (1) laterodorsal tubules on segment 10, (2) lateral terminal accessory spines in females, and (3) much longer lateral terminal spines (145–164 μm and 36.6–46.9% of trunk length in <italic><tp:taxon-name>Echinoderes komatsui</tp:taxon-name></italic> sp. n.; 18–68 μm and 5.5–23.9% of trunk length in <italic><tp:taxon-name>Echinoderes coulli</tp:taxon-name></italic>).</p><p><italic><tp:taxon-name>Echinoderes komatsui</tp:taxon-name></italic> sp. n. shares with <italic><tp:taxon-name>Echinoderes marthae</tp:taxon-name></italic> the presence of tubules on segment 8, however, the number of tubules is different. <italic><tp:taxon-name>Echinoderes komatsui</tp:taxon-name></italic> sp. n. has only lateroventral tubules, whereas <italic><tp:taxon-name>Echinoderes marthae</tp:taxon-name></italic> has lateroventral and laterodorsal tubules. Furthermore, <italic><tp:taxon-name>Echinoderes komatsui</tp:taxon-name></italic> sp. n. differs from <italic><tp:taxon-name>Echinoderes marthae</tp:taxon-name></italic> in having (1) type 2 glandular cell outlets on some segments, (2) lateral terminal accessory spines in females, and (3) three pairs of penile spines in males (two pairs in <italic><tp:taxon-name>Echinoderes marthae</tp:taxon-name></italic>).</p></tp:treatment-sec><tp:treatment-sec><!--Section generated to contain objects referenced in tp:taxon-treatment.--><fig id="F1" position="float" orientation="portrait"><label>Figure 1.</label><caption><p>Maps showing the sampling sites. <bold>A</bold> Close-up of the Okinawa main island and <bold>B</bold> Ishigaki island.</p></caption><graphic xmlns:xlink="http://www.w3.org/1999/xlink" xlink:href="ZooKeys-382-027-g001.jpg" position="float" orientation="portrait" xlink:type="simple"/></fig></tp:treatment-sec><ref-list><ref id="B7"><mixed-citation xmlns:xlink="http://www.w3.org/1999/xlink" xlink:type="simple"><person-group><name name-style="western"><surname>Higgins</surname><given-names>RP</given-names></name></person-group> (<year>1977</year>) <article-title>Two new species of <italic>Echinoderes</italic> (Kinorhyncha) from South Carolina.</article-title><source>Transactions of the American Microscopical Society</source><volume>96</volume>: <fpage>340</fpage>-<lpage>354</lpage>. doi: <ext-link ext-link-type="uri" xlink:href="http://dx.doi.org/10.2307/3225864" xlink:type="simple">10.2307/3225864</ext-link></mixed-citation></ref><ref id="B16"><mixed-citation xmlns:xlink="http://www.w3.org/1999/xlink" xlink:type="simple"><person-group><name name-style="western"><surname>Ostmann</surname><given-names>A</given-names></name><name name-style="western"><surname>Nordhaus</surname><given-names>I</given-names></name><name name-style="western"><surname>Sørensen</surname><given-names>MV</given-names></name></person-group> (<year>2012</year>) <article-title>First recording of kinorhynchs fromJava, with the description of a new brackish water species from a mangrove-fringed lagoon.</article-title><source>Marine Biodiversity</source><volume>42</volume>: <fpage>79</fpage>-<lpage>91</lpage>. doi: <ext-link ext-link-type="uri" xlink:href="http://dx.doi.org/10.1007/s12526-011-0094-z" xlink:type="simple">10.1007/s12526-011-0094-z</ext-link></mixed-citation></ref><ref id="B18"><mixed-citation xmlns:xlink="http://www.w3.org/1999/xlink" xlink:type="simple"><person-group><name name-style="western"><surname>Sørensen</surname><given-names>MV</given-names></name></person-group> (<year>2014</year>) <article-title>First account of echinoderid kinorhynchs from Brazil, with the description of three new species.</article-title><source>Marine Biodiversity</source>. doi: <ext-link ext-link-type="uri" xlink:href="http://dx.doi.org/10.1007/s12526-013-0181-4" xlink:type="simple">10.1007/s12526-013-0181-4</ext-link></mixed-citation></ref></ref-list></tp:taxon-treatment>
