# Supplementary material for: Two new species in the Echinoderes coulli group (Echinoderidae, Cyclorhagida, Kinorhyncha) from the Ryukyu Islands, Japan
Source: Zookeys. 2014 Feb 20;(382):27–52. doi: 10.3897/zookeys.382.6761 (PMC3950420; doi:10.3897/zookeys.382.6761)
Supplement: XML Treatment for Echinoderes hwiizaa [file zookeys.382.6761-treatment2.xml]

<!DOCTYPE tp:taxon-treatment
  PUBLIC "-//TaxonX//DTD Taxonomic Treatment Publishing DTD v0 20100105//EN" "tax-treatment-NSO.dtd">
<tp:taxon-treatment xmlns:tp="http://www.plazi.org/taxpub"><tp:treatment-meta><mixed-citation publication-type="journal"><person-group><name><surname>Yamasaki</surname><given-names>Hiroshi</given-names></name><name><surname>Fujimoto</surname><given-names>Shinta</given-names></name></person-group><article-title>Two new species in the <italic>Echinoderes coulli</italic> group (Echinoderidae, Cyclorhagida, Kinorhyncha) from the Ryukyu Islands, Japan</article-title><source>Zookeys</source><day>20</day><month>2</month><year>2014</year><volume>2014</volume><issue>382</issue><fpage>27</fpage><lpage>52</lpage><pub-id pub-id-type="doi">10.3897/zookeys.382.6761</pub-id></mixed-citation></tp:treatment-meta><tp:nomenclature><tp:taxon-name>
                            <tp:taxon-name-part taxon-name-part-type="genus">Echinoderes</tp:taxon-name-part>
                            <tp:taxon-name-part taxon-name-part-type="species">hwiizaa</tp:taxon-name-part>
                            <object-id xmlns:xlink="http://www.w3.org/1999/xlink" content-type="zoobank" xlink:type="simple">http://zoobank.org/64C79CE3-861E-43BE-B7BC-F3F0FE6819EA</object-id>
                            <object-id xmlns:xlink="http://www.w3.org/1999/xlink" xlink:type="simple">http://species-id.net/wiki/Echinoderes_hwiizaa</object-id>
                        </tp:taxon-name><tp:taxon-status xmlns:xlink="http://www.w3.org/1999/xlink" xlink:type="simple">sp. n.</tp:taxon-status><xref>[New Japanese name: Yagitsuno togekawa]</xref><xref ref-type="fig" rid="F7">Figs 7</xref><xref ref-type="fig" rid="F8"/><xref ref-type="fig" rid="F9"/><xref ref-type="fig" rid="F10"/><xref ref-type="fig" rid="F11">–11</xref></tp:nomenclature><tp:treatment-sec sec-type="Material"><title>Material.</title><p>Holotype (RUMF-ZK-00010): Adult female, collected by H. Yamasaki on 23 June 2013 at station 2 (<xref ref-type="fig" rid="F1">Fig. 1B</xref>); mounted in Fluoromount G®.</p><p>Allotype (RUMF-ZK-00011): Adult male, collected at the same locality as the holotype; mounted in Fluoromount G®.</p><p>Paratypes: Two adult females and two adult males (RUMF-ZK-00012-00015); three exoskeletons (RUMF-ZK-00016-00018) from specimens used for DNA extraction (one adult female and two adult males); all collected at the same locality as the holotype; all mounted in Fluoromount G®.</p><p>Other material: six specimens for SEM (four adult females, one adult male, and one adult gender undetermined), collected at the same locality as the holotype, mounted on aluminum stubs.</p><p>Sequences: 18S sequence (1775 bp) for paratype RUMF-ZK-00017, Genbank accession <ext-link xmlns:xlink="http://www.w3.org/1999/xlink" ext-link-type="uri" xlink:href="http://www.ncbi.nlm.nih.gov/nuccore/AB899167" xlink:type="simple">AB899167</ext-link>; 28S sequence (2233 bp) for paratype RUMF-ZK-00017, GenBank <ext-link xmlns:xlink="http://www.w3.org/1999/xlink" ext-link-type="uri" xlink:href="http://www.ncbi.nlm.nih.gov/nuccore/AB899168" xlink:type="simple">AB899168</ext-link>; COI sequences (all 658 bp) for three paratypes (RUMF-ZK-00016-00018), GenBank <ext-link xmlns:xlink="http://www.w3.org/1999/xlink" ext-link-type="uri" xlink:href="http://www.ncbi.nlm.nih.gov/nuccore/AB899169" xlink:type="simple">AB899169</ext-link>–<ext-link xmlns:xlink="http://www.w3.org/1999/xlink" ext-link-type="uri" xlink:href="http://www.ncbi.nlm.nih.gov/nuccore/AB899171" xlink:type="simple">AB899171</ext-link>, respectively.</p></tp:treatment-sec><tp:treatment-sec sec-type="Diagnosis"><title>Diagnosis.</title><p><italic><tp:taxon-name>Echinoderes</tp:taxon-name></italic> without acicular spines; with lateroventral tubules on segments 5, 7, 8, and 9, midlateral tubules on segment 8, laterodorsal tubules on segment 10, and large, narrow oval-shaped sieve plates on segment 9; lateral terminal spines relatively thick, short, with blunt tips, length about 10–15% of trunk length.</p><!--PageBreak--><!--PageBreak--></tp:treatment-sec><tp:treatment-sec sec-type="Description"><title>Description.</title><p>Adult with head, neck and eleven trunk segments (<xref ref-type="fig" rid="F7">Figs 7A, B</xref>, <xref ref-type="fig" rid="F8">8A</xref>). See <xref ref-type="table" rid="T4">Table 4</xref> for measurements, and <xref ref-type="table" rid="T5">Table 5</xref> for positions of cuticular structures (sensory spots, glandular cell outlets, and tubules).</p><fig id="F7" position="float" orientation="portrait"><label>Figure 7.</label><caption><p><italic><tp:taxon-name>Echinoderes hwiizaa</tp:taxon-name></italic> sp. n., camera lucida drawings. <bold>A, B</bold> paratype, female (RUMF-ZK-00016), entire animal, dorsal and ventral views, respectively <bold>C, D</bold> allotype, male (RUMF-ZK-00011), segments 9–11, dorsal and ventral views, respectively. Double circle, grey circle, and black circle indicate sensory spot, type 1 glandular cell outlet, and type 2 glandular cell outlet, respectively. Abbreviations: gco1, type 1 glandular cell outlet; gco2, type 2 glandular cell outlet; ldt, laterodorsal tubule; ltas, lateral terminal accessory spine; lts, lateral terminal spine; lvt, lateroventral tubule; mlt, midlateral tubule; pe, penile spine; si, sieve plate; ss, sensory spot.</p></caption><graphic xmlns:xlink="http://www.w3.org/1999/xlink" xlink:href="ZooKeys-382-027-g007.jpg" position="float" orientation="portrait" xlink:type="simple"/></fig><fig id="F8" position="float" orientation="portrait"><label>Figure 8.</label><caption><p><italic><tp:taxon-name>Echinoderes hwiizaa</tp:taxon-name></italic> sp. n., Nomarski photomicrographs. <bold>A</bold> entire animal <bold>B</bold> segments 1–2, ventral view <bold>C</bold> segments 3–5, ventral view <bold>D</bold> segments 6–9 ventral view <bold>E</bold> segments 9–11 of female, ventral view <bold>F</bold> segment 11 of male, dorsal view. Complete circles indicate type 2 glandular cell outlet; cashed circles indicate sensory spots. Abbreviations: ltas, lateral terminal accessory spine; lts, lateral terminal spine; lvt, lateroventral tubule; mlt, midlateral tubule; pe, penile spine; si, sieve plate; te, tergal extension.</p></caption><graphic xmlns:xlink="http://www.w3.org/1999/xlink" xlink:href="ZooKeys-382-027-g008.jpg" position="float" orientation="portrait" xlink:type="simple"/></fig><table-wrap id="T4" position="float" orientation="portrait"><label>Table 4.</label><caption><p>Measurements for adult <italic><tp:taxon-name>Echinoderes hwiizaa</tp:taxon-name></italic> sp. n. (in micrometers). Columns N and SD show sample size and standard deviation, respectively. Abbreviations: (f), female condition of sexually dimorphic character; LD, length of laterodorsal tubule; LTAS, length of lateral terminal accessory spine; LTS, length of lateral terminal spine; LV, length of lateroventral tubule; (m), male condition of sexually dimorphic character; ML, length of midlateral tubule; MSW, maximum sternal width; S, segment length; SW, standard width; TL, trunk length.</p></caption><table><tbody><tr><th rowspan="1" colspan="1">Character</th><th rowspan="1" colspan="1">N</th><th rowspan="1" colspan="1">Range</th><th rowspan="1" colspan="1">Mean</th><th rowspan="1" colspan="1">SD</th></tr><tr><td rowspan="1" colspan="1">TL</td><td rowspan="1" colspan="1">8</td><td rowspan="1" colspan="1">385–414</td><td rowspan="1" colspan="1">400</td><td rowspan="1" colspan="1">11.72</td></tr><tr><td rowspan="1" colspan="1">MSW-8</td><td rowspan="1" colspan="1">9</td><td rowspan="1" colspan="1">64–75</td><td rowspan="1" colspan="1">69</td><td rowspan="1" colspan="1">3.99</td></tr><tr><td rowspan="1" colspan="1">MSW-8/TL</td><td rowspan="1" colspan="1">8</td><td rowspan="1" colspan="1">16.7–19.1%</td><td rowspan="1" colspan="1">17.4%</td><td rowspan="1" colspan="1">0.75%</td></tr><tr><td rowspan="1" colspan="1">SW-10</td><td rowspan="1" colspan="1">9</td><td rowspan="1" colspan="1">52–65</td><td rowspan="1" colspan="1">61</td><td rowspan="1" colspan="1">4.08</td></tr><tr><td rowspan="1" colspan="1">SW-10/TL</td><td rowspan="1" colspan="1">8</td><td rowspan="1" colspan="1">13.5–16.1%</td><td rowspan="1" colspan="1">15.2%</td><td rowspan="1" colspan="1">0.89%</td></tr><tr><td rowspan="1" colspan="1">S1</td><td rowspan="1" colspan="1">8</td><td rowspan="1" colspan="1">38–47</td><td rowspan="1" colspan="1">41</td><td rowspan="1" colspan="1">2.53</td></tr><tr><td rowspan="1" colspan="1">S2</td><td rowspan="1" colspan="1">8</td><td rowspan="1" colspan="1">30–41</td><td rowspan="1" colspan="1">36</td><td rowspan="1" colspan="1">3.66</td></tr><tr><td rowspan="1" colspan="1">S3</td><td rowspan="1" colspan="1">9</td><td rowspan="1" colspan="1">28–32</td><td rowspan="1" colspan="1">30</td><td rowspan="1" colspan="1">1.56</td></tr><tr><td rowspan="1" colspan="1">S4</td><td rowspan="1" colspan="1">9</td><td rowspan="1" colspan="1">31–33</td><td rowspan="1" colspan="1">32</td><td rowspan="1" colspan="1">0.71</td></tr><tr><td rowspan="1" colspan="1">S5</td><td rowspan="1" colspan="1">9</td><td rowspan="1" colspan="1">31–38</td><td rowspan="1" colspan="1">34</td><td rowspan="1" colspan="1">1.79</td></tr><tr><td rowspan="1" colspan="1">S6</td><td rowspan="1" colspan="1">9</td><td rowspan="1" colspan="1">37–43</td><td rowspan="1" colspan="1">39</td><td rowspan="1" colspan="1">1.66</td></tr><tr><td rowspan="1" colspan="1">S7</td><td rowspan="1" colspan="1">9</td><td rowspan="1" colspan="1">43–48</td><td rowspan="1" colspan="1">46</td><td rowspan="1" colspan="1">1.94</td></tr><tr><td rowspan="1" colspan="1">S8</td><td rowspan="1" colspan="1">9</td><td rowspan="1" colspan="1">46–56</td><td rowspan="1" colspan="1">52</td><td rowspan="1" colspan="1">3.45</td></tr><tr><td rowspan="1" colspan="1">S9</td><td rowspan="1" colspan="1">9</td><td rowspan="1" colspan="1">46–56</td><td rowspan="1" colspan="1">50</td><td rowspan="1" colspan="1">3.2</td></tr><tr><td rowspan="1" colspan="1">S10</td><td rowspan="1" colspan="1">9</td><td rowspan="1" colspan="1">43–52</td><td rowspan="1" colspan="1">46</td><td rowspan="1" colspan="1">3.42</td></tr><tr><td rowspan="1" colspan="1">S11</td><td rowspan="1" colspan="1">9</td><td rowspan="1" colspan="1">34–46</td><td rowspan="1" colspan="1">38</td><td rowspan="1" colspan="1">4.16</td></tr><tr><td rowspan="1" colspan="1">LV 5</td><td rowspan="1" colspan="1">9</td><td rowspan="1" colspan="1">18–25</td><td rowspan="1" colspan="1">20</td><td rowspan="1" colspan="1">2.1</td></tr><tr><td rowspan="1" colspan="1">LV 7</td><td rowspan="1" colspan="1">9</td><td rowspan="1" colspan="1">15–22</td><td rowspan="1" colspan="1">34</td><td rowspan="1" colspan="1">2.42</td></tr><tr><td rowspan="1" colspan="1">ML 8</td><td rowspan="1" colspan="1">9</td><td rowspan="1" colspan="1">16–22</td><td rowspan="1" colspan="1">19</td><td rowspan="1" colspan="1">2.36</td></tr><tr><td rowspan="1" colspan="1">LV 8</td><td rowspan="1" colspan="1">9</td><td rowspan="1" colspan="1">16–22</td><td rowspan="1" colspan="1">19</td><td rowspan="1" colspan="1">1.81</td></tr><tr><td rowspan="1" colspan="1">LV 9</td><td rowspan="1" colspan="1">9</td><td rowspan="1" colspan="1">13–19</td><td rowspan="1" colspan="1">17</td><td rowspan="1" colspan="1">1.71</td></tr><tr><td rowspan="1" colspan="1">LD 10 (m)</td><td rowspan="1" colspan="1">5</td><td rowspan="1" colspan="1">15–21</td><td rowspan="1" colspan="1">18</td><td rowspan="1" colspan="1">2.39</td></tr><tr><td rowspan="1" colspan="1">LD 10 (f)</td><td rowspan="1" colspan="1">4</td><td rowspan="1" colspan="1">10–14</td><td rowspan="1" colspan="1">12</td><td rowspan="1" colspan="1">2.06</td></tr><tr><td rowspan="1" colspan="1">LTS</td><td rowspan="1" colspan="1">9</td><td rowspan="1" colspan="1">46–53</td><td rowspan="1" colspan="1">51</td><td rowspan="1" colspan="1">2.11</td></tr><tr><td rowspan="1" colspan="1">LTS/TL</td><td rowspan="1" colspan="1">9</td><td rowspan="1" colspan="1">11.6–13.5%</td><td rowspan="1" colspan="1">12.7%</td><td rowspan="1" colspan="1">0.59%</td></tr><tr><td rowspan="1" colspan="1">LTAS (f)</td><td rowspan="1" colspan="1">4</td><td rowspan="1" colspan="1">21–29</td><td rowspan="1" colspan="1">26</td><td rowspan="1" colspan="1">3.58</td></tr></tbody></table></table-wrap><table-wrap id="T5" position="float" orientation="portrait"><label>Table 5.</label><caption><p>Summary of location of cuticular structures, tubules, and spines in <italic><tp:taxon-name>Echinoderes hwiizaa</tp:taxon-name></italic> sp. n. Abbreviations: (f), female condition of sexually dimorphic character; gco1, type 1 glandular cell outlet; gco2, type 2 glandular cell outlet; LD, laterodorsal; ltas, lateral terminal accessory spine; lts, lateral terminal spine; LV, lateroventral; (m), male condition of sexually dimorphic character; MD, middorsal; ML, midlateral; PD, paradorsal; pe, penile spine; SD, subdorsal; si, sieve plate; SL, sublateral; ss, sensory spot; tu, tubule; VL, ventrolateral; VM, ventromedial.</p></caption><table><tbody><tr><th rowspan="1" colspan="1">Position</th><th rowspan="2" colspan="1">MD</th><th rowspan="2" colspan="1">PD</th><th rowspan="2" colspan="1">SD</th><th rowspan="2" colspan="1">LD</th><th rowspan="2" colspan="1">ML</th><th rowspan="2" colspan="1">SL</th><th rowspan="2" colspan="1">LV</th><th rowspan="2" colspan="1">VL</th><th rowspan="2" colspan="1">VM</th></tr><tr><th rowspan="1" colspan="1">segment</th></tr><tr><td rowspan="1" colspan="1">1</td><td rowspan="1" colspan="1">gco1</td><td rowspan="1" colspan="1"/><td rowspan="1" colspan="1">ss</td><td rowspan="1" colspan="1">ss</td><td rowspan="1" colspan="1"/><td rowspan="1" colspan="1"/><td rowspan="1" colspan="1">gco1</td><td rowspan="1" colspan="1"/><td rowspan="1" colspan="1">ss</td></tr><tr><td rowspan="1" colspan="1">2</td><td rowspan="1" colspan="1">ss</td><td rowspan="1" colspan="1"/><td rowspan="1" colspan="1">gco2</td><td rowspan="1" colspan="1">ss, gco2, ss</td><td rowspan="1" colspan="1"/><td rowspan="1" colspan="1"/><td rowspan="1" colspan="1"/><td rowspan="1" colspan="1">gco2</td><td rowspan="1" colspan="1">ss, gco1</td></tr><tr><td rowspan="1" colspan="1">3</td><td rowspan="1" colspan="1"/><td rowspan="1" colspan="1"/><td rowspan="1" colspan="1">ss</td><td rowspan="1" colspan="1">ss</td><td rowspan="1" colspan="1"/><td rowspan="1" colspan="1">ss</td><td rowspan="1" colspan="1"/><td rowspan="1" colspan="1"/><td rowspan="1" colspan="1">gco1</td></tr><tr><td rowspan="1" colspan="1">4</td><td rowspan="1" colspan="1"/><td rowspan="1" colspan="1"/><td rowspan="1" colspan="1">gco2</td><td rowspan="1" colspan="1">ss</td><td rowspan="1" colspan="1"/><td rowspan="1" colspan="1"/><td rowspan="1" colspan="1"/><td rowspan="1" colspan="1"/><td rowspan="1" colspan="1">gco1</td></tr><tr><td rowspan="1" colspan="1">5</td><td rowspan="1" colspan="1"/><td rowspan="1" colspan="1"/><td rowspan="1" colspan="1">ss</td><td rowspan="1" colspan="1">ss</td><td rowspan="1" colspan="1">gco2</td><td rowspan="1" colspan="1"/><td rowspan="1" colspan="1">tu</td><td rowspan="1" colspan="1"/><td rowspan="1" colspan="1">gco1, ss</td></tr><tr><td rowspan="1" colspan="1">6</td><td rowspan="1" colspan="1"/><td rowspan="1" colspan="1"/><td rowspan="1" colspan="1">ss</td><td rowspan="1" colspan="1"/><td rowspan="1" colspan="1">gco2, ss</td><td rowspan="1" colspan="1"/><td rowspan="1" colspan="1"/><td rowspan="1" colspan="1"/><td rowspan="1" colspan="1">gco1, ss</td></tr><tr><td rowspan="1" colspan="1">7</td><td rowspan="1" colspan="1">ss</td><td rowspan="1" colspan="1"/><td rowspan="1" colspan="1"/><td rowspan="1" colspan="1">ss</td><td rowspan="1" colspan="1">gco2</td><td rowspan="1" colspan="1"/><td rowspan="1" colspan="1">tu</td><td rowspan="1" colspan="1">ss</td><td rowspan="1" colspan="1">gco1</td></tr><tr><td rowspan="1" colspan="1">8</td><td rowspan="1" colspan="1"/><td rowspan="1" colspan="1"/><td rowspan="1" colspan="1">ss</td><td rowspan="1" colspan="1">gco2</td><td rowspan="1" colspan="1">tu</td><td rowspan="1" colspan="1"/><td rowspan="1" colspan="1">tu</td><td rowspan="1" colspan="1"/><td rowspan="1" colspan="1">gco1</td></tr><tr><td rowspan="1" colspan="1">9</td><td rowspan="1" colspan="1"/><td rowspan="1" colspan="1">ss</td><td rowspan="1" colspan="1"/><td rowspan="1" colspan="1">ss</td><td rowspan="1" colspan="1">ss</td><td rowspan="1" colspan="1">si</td><td rowspan="1" colspan="1">tu</td><td rowspan="1" colspan="1">ss</td><td rowspan="1" colspan="1">gco1</td></tr><tr><td rowspan="1" colspan="1">10</td><td rowspan="1" colspan="1"/><td rowspan="1" colspan="1"/><td rowspan="1" colspan="1">ss</td><td rowspan="1" colspan="1">tu</td><td rowspan="1" colspan="1"/><td rowspan="1" colspan="1"/><td rowspan="1" colspan="1"/><td rowspan="1" colspan="1">ss</td><td rowspan="1" colspan="1">gco1</td></tr><tr><td rowspan="1" colspan="1">11</td><td rowspan="1" colspan="1"/><td rowspan="1" colspan="1"/><td rowspan="1" colspan="1">ss</td><td rowspan="1" colspan="1"/><td rowspan="1" colspan="1">ltas (f), pe (m)</td><td rowspan="1" colspan="1"/><td rowspan="1" colspan="1">lts</td><td rowspan="1" colspan="1"/><td rowspan="1" colspan="1"/></tr></tbody></table></table-wrap><p>Head consists of retractable mouth cone and introvert (<xref ref-type="fig" rid="F9">Figs 9A, B</xref>, <xref ref-type="fig" rid="F10">10</xref>). Mouth cone with inner oral styles and nine outer oral styles. Exact number and arrangement of inner oral styles not observed. Each outer oral style composed of rectangular basal part and triangular distal part. Basal parts of outer oral styles alternate in size: five large in odd sectors of introvert, and four small in even sectors (<xref ref-type="fig" rid="F9">Fig. 9A</xref>). Posterior to basal part of each outer oral style, two spinose hairs project anteriorly, covering outer oral style (<xref ref-type="fig" rid="F9">Fig. 9A</xref>). Introvert composed of seven rings of scalids and one ring of tri<!--PageBreak-->choscalids (<xref ref-type="fig" rid="F9">Figs 9B</xref>, <xref ref-type="fig" rid="F10">10</xref>). Ring 01 includes ten primary spinoscalids with basal sheath and long, smooth end piece (<xref ref-type="fig" rid="F9">Fig. 9B</xref>). Each basal sheath with three fringes. Proximal fringe extends into three long projections, like a trident, covering next fringe. Middle basal fringe with two lateral projections, overlapping end piece. Distal fringe with five to seven threads projecting between two projections of middle fringe. End piece of primary spinoscalids is longest unit. Rings 02 and 04 with 10 spinoscalids, and rings 03 and 05 with 20 spinoscalids. Spinoscalids of rings 02–05 similar in length. Rings 06 and 07 could not be examined in detail, but at least seven relatively short spinoscalids present in ring 06, and 13 leaf-like scalids in ring 07. Six trichoscalids present each attached with trichoscalid plate in sectors 2, 4, 5, 7, 8, and 10.</p><fig id="F9" position="float" orientation="portrait"><label>Figure 9.</label><caption><p><italic><tp:taxon-name>Echinoderes hwiizaa</tp:taxon-name></italic> sp. n., scanning electron micrographs. <bold>A</bold> Mouth cone <bold>B</bold> introvert, lateral view <bold>C</bold> neck and segments1–3, lateral view <bold>D</bold> segments 5–7, lateral view <bold>E</bold> close up of laterodorsal type 2 glandular cell outlet on segment 2. Complete circles indicate type 2 glandular cell outlet; dashed circles indicate sensory spots. Abbreviations: lvt, lateroventral tubule; oos, outer oral style; pss, primary spinoscalid; sec, introvert sector followed by sector number; sp, spinoscalid followed by ring number.</p></caption><graphic xmlns:xlink="http://www.w3.org/1999/xlink" xlink:href="ZooKeys-382-027-g009.jpg" position="float" orientation="portrait" xlink:type="simple"/></fig><fig id="F10" position="float" orientation="portrait"><label>Figure 10.</label><caption><p>Diagram of mouth cone, introvert, and placids in <italic><tp:taxon-name>Echinoderes hwiizaa</tp:taxon-name></italic> sp. n. Grey area and heavy line arcs show mouth cone and placids, respectively. The table lists the scalid arrangement by sector.</p></caption><graphic xmlns:xlink="http://www.w3.org/1999/xlink" xlink:href="ZooKeys-382-027-g010.jpg" position="float" orientation="portrait" xlink:type="simple"/></fig><p>Neck with 16 placids (<xref ref-type="fig" rid="F7">Figs 7A, B</xref>, <xref ref-type="fig" rid="F8">8B</xref>, <xref ref-type="fig" rid="F10">10</xref>). Midventral placid broadest (ca. 17 μm at basal width and ca. 11 μm at tip width); remaining placids with similar size (ca. 11 μm at basal width and ca. 5 μm at tip width).</p><p>Segment 1 consists of complete cuticular ring with pachycyclus at anterior margin (<xref ref-type="fig" rid="F7">Figs 7A, B</xref>, <xref ref-type="fig" rid="F8">8B</xref>). Non-bracteate cuticular hairs densely cover entire segment (<xref ref-type="fig" rid="F7">Fig. 7A, B</xref>). Paired rounded subdorsal and laterodorsal sensory spots located close to anterior margin of the segment (<xref ref-type="fig" rid="F7">Figs 7A</xref>, <xref ref-type="fig" rid="F9">9C</xref>). Rounded ventromedial sensory spots centered between anterior and posterior margins (<xref ref-type="fig" rid="F7">Fig. 7B</xref>). Type 1 glandular cell outlets situated anteriorly in middorsal and lateroventral positions (<xref ref-type="fig" rid="F7">Fig. 7A, B</xref>). Posterior part of the segment with pectinate fringe with very short tips (<xref ref-type="fig" rid="F7">Fig. 7A, B</xref>).</p><p>Segment 2 also with complete cuticular ring (<xref ref-type="fig" rid="F7">Fig. 7A, B</xref>), with thick pachycyclus at anterior margin (<xref ref-type="fig" rid="F8">Fig. 8B</xref>). All cuticular surface, except anterior and posterior areas covered with bracteate cuticular hairs (<xref ref-type="fig" rid="F7">Figs 7A, B</xref>, <xref ref-type="fig" rid="F8">8B</xref>, <xref ref-type="fig" rid="F9">9C</xref>). Oval sensory spots in <!--PageBreak--><!--PageBreak-->middorsal, two pairs in laterodorsal, and pair in ventromedial positions (<xref ref-type="fig" rid="F7">Figs 7A, B</xref>, <xref ref-type="fig" rid="F8">8B</xref>, <xref ref-type="fig" rid="F9">9C</xref>). Type 2 glandular cell outlets in subdorsal, laterodorsal, and ventrolateral positions (<xref ref-type="fig" rid="F7">Figs 7A, B</xref>, <xref ref-type="fig" rid="F9">9C</xref>). All type 2 glandular cell outlets of this segment and segment <!--PageBreak-->4–7 situated slightly anterior to sensory spots. In LM observation, type 2 glandular cell outlets show oval or box shaped structure, whereas in SEM observation, they show single large pore (<xref ref-type="fig" rid="F9">Fig. 9E</xref>). Type 1 glandular cell outlets placed close to anterior margin in ventromedial position on this and following eight segments (<xref ref-type="fig" rid="F7">Fig. 7A, B</xref>). Posterior margin of segment with pectinate fringe with longer tips than on preceding segment (<xref ref-type="fig" rid="F7">Figs 7A, B</xref>, <xref ref-type="fig" rid="F9">9C</xref>).</p><!--PageBreak--><p>Segment 3 and following eight segments consist of one tergal and two sternal plates (<xref ref-type="fig" rid="F7">Fig. 7A, B</xref>). Each plate with thicker pachycycli in anterior areas and articulate areas with other plates. Cuticular hairs on this and following seven segments bracteate, covering entire segment except in anterior, posterior, and paraventral areas (<xref ref-type="fig" rid="F7">Fig. 7A, B</xref>). Sensory spots in subdorsal, laterodorsal, and sublateral positions (<xref ref-type="fig" rid="F7">Figs 7A, B</xref>, <xref ref-type="fig" rid="F8">8C</xref>). Pectinate fringes as on segment 2.</p><p>Segment 4 with pair of laterodorsal sensory spots and paired subdorsal type 2 glandular cell outlets (<xref ref-type="fig" rid="F7">Fig. 7A, B</xref>). Pectinate fringes as on segment 2.</p><p>Segment 5 with lateroventral tubules (<xref ref-type="fig" rid="F7">Figs 7B</xref>, <xref ref-type="fig" rid="F8">8C</xref>, <xref ref-type="fig" rid="F9">9D</xref>). Paired sensory spots in subdorsal, laterodorsal, and ventromedial positions (<xref ref-type="fig" rid="F7">Figs 7A, B</xref>, <xref ref-type="fig" rid="F8">8C</xref>). Pair of type 2 glandular cell outlets located in midlateral position (<xref ref-type="fig" rid="F7">Figs 7A, B</xref>, <xref ref-type="fig" rid="F8">8C</xref>). Tips of pectinate fringes similar in length, and longer than those on three preceding segments on this and following four segments.</p><!--PageBreak--><p>Segment 6 with paired subdorsal, midlateral, and ventromedial sensory spots (<xref ref-type="fig" rid="F7">Figs 7A</xref>, <xref ref-type="fig" rid="F8">8D</xref>, <xref ref-type="fig" rid="F9">9D</xref>). Pair of type 2 glandular cell outlets present in midlateral position (<xref ref-type="fig" rid="F7">Figs 7A, B</xref>, <xref ref-type="fig" rid="F8">8D</xref>).</p><p>Segment 7 with lateroventral tubules (<xref ref-type="fig" rid="F7">Figs 7B</xref>, <xref ref-type="fig" rid="F8">8D</xref>, <xref ref-type="fig" rid="F9">9D</xref>). Middorsal and paired laterodorsal and ventrolateral sensory spots present (<xref ref-type="fig" rid="F7">Figs 7A, B</xref>, <xref ref-type="fig" rid="F8">8D</xref>). Type 2 glandular cell outlets in midlateral position (<xref ref-type="fig" rid="F7">Figs 7A, B</xref>, <xref ref-type="fig" rid="F8">8D</xref>, <xref ref-type="fig" rid="F9">9D</xref>).</p><p>Segment 8 with midlateral and lateroventral tubules (<xref ref-type="fig" rid="F7">Figs 7A, B</xref>, <xref ref-type="fig" rid="F8">8D</xref>, <xref ref-type="fig" rid="F11">11B</xref>). Paired sensory spots in subdorsal position (<xref ref-type="fig" rid="F7">Fig. 7A</xref>). Paired type 2 glandular cell outlets in laterodorsal position, close to midlateral tubules (<xref ref-type="fig" rid="F7">Figs 7A, B</xref>, <xref ref-type="fig" rid="F8">8D</xref>).</p><fig id="F11" position="float" orientation="portrait"><label>Figure 11.</label><caption><p><italic><tp:taxon-name>Echinoderes hwiizaa</tp:taxon-name></italic> sp. n., scanning electron micrographs. <bold>A</bold> segments 8–11, ventral view <bold>B</bold> segments 8–11, lateral view <bold>C</bold> close up showing sieve plate on segment 9 <bold>D</bold> segments 10 and 11, female, dorsal view. Dashed circles indicate sensory spots. Abbreviations: ldt, laterodorsal tubule; ltas, lateral terminal accessory spine; lts, lateral terminal spine; lvt, lateroventral tubule; mlt, midlateral tubule; pe, penile spine; si, sieve plate; te, tergal extension.</p></caption><graphic xmlns:xlink="http://www.w3.org/1999/xlink" xlink:href="ZooKeys-382-027-g011.jpg" position="float" orientation="portrait" xlink:type="simple"/></fig><p>Segment 9 with lateroventral tubules (<xref ref-type="fig" rid="F7">Figs 7B</xref>, <xref ref-type="fig" rid="F8">8E</xref>, <xref ref-type="fig" rid="F11">11A, B</xref>). Paired paradorsal, laterodorsal, midlateral, and ventrolateral sensory spots present (<xref ref-type="fig" rid="F7">Figs 7A, B</xref>, <xref ref-type="fig" rid="F8">8E</xref>, <xref ref-type="fig" rid="F11">11A, B, C</xref>). Sieve plates with narrow, oval sieve area and single posterior pore present in sublateral position (<xref ref-type="fig" rid="F7">Figs 7A, B</xref>, <xref ref-type="fig" rid="F8">8D, E</xref>, <xref ref-type="fig" rid="F11">11B, C</xref>).</p><p>Segment 10 with thin laterodorsal tubules in males, and short, thin, hook-shaped laterodorsal tubules in females (<xref ref-type="fig" rid="F7">Figs 7A, C</xref>, <xref ref-type="fig" rid="F11">11D</xref>). Paired subdorsal and ventrolateral sensory spots situated close to posterior margin of the segment (<xref ref-type="fig" rid="F7">Figs 7A–D</xref>, <xref ref-type="fig" rid="F11">11D</xref>). Posterior margin ends as pectinate fringe with short tips.</p><p>Segment 11 with short and thick lateral terminal spines ending in blunt tip (<xref ref-type="fig" rid="F7">Figs 7A–D</xref>, <xref ref-type="fig" rid="F8">8E</xref>, <xref ref-type="fig" rid="F11">11D</xref>). Pair of short lateral terminal accessory spines present only in females (<xref ref-type="fig" rid="F7">Figs 7A, B</xref>, <xref ref-type="fig" rid="F8">8E</xref>, <xref ref-type="fig" rid="F11">11D</xref>), and three pairs of penile spines present only in males (<xref ref-type="fig" rid="F7">Figs 7C, D</xref>, <xref ref-type="fig" rid="F8">8F</xref>, <xref ref-type="fig" rid="F11">11B</xref>). Cuticular hairs absent. Paired sensory spots situated in subdorsal position (<xref ref-type="fig" rid="F7">Figs 7A, C</xref>, <xref ref-type="fig" rid="F11">11D</xref>). Tergal plate projects laterally and ends in short, pointed tergal extensions (<xref ref-type="fig" rid="F7">Figs 7A–D</xref>, <xref ref-type="fig" rid="F8">8F</xref>, <xref ref-type="fig" rid="F11">11D</xref>).</p></tp:treatment-sec><tp:treatment-sec sec-type="Etymology"><title>Etymology.</title><p>The species name comes from <italic>hwiizaa</italic> (‘goat’) from one of the Okinawan local languages, referring to the short, thick lateral terminal spines that resemble the horns of goat.</p><p><bold>Remarks.</bold> Among <italic><tp:taxon-name>Echinoderes</tp:taxon-name></italic> species, only <italic><tp:taxon-name>Echinoderes hwiizaa</tp:taxon-name></italic> sp. n. and <italic><tp:taxon-name>Echinoderes marthae</tp:taxon-name></italic> (<xref ref-type="bibr" rid="B18">Sørensen 2014</xref>) have two pairs of tubules on segment 8 and lack dorsal acicular spines. <italic><tp:taxon-name>Echinoderes hwiizaa</tp:taxon-name></italic> sp. n. differs from <italic><tp:taxon-name>Echinoderes marthae</tp:taxon-name></italic> in having (1) lateroventral tubules on segments 7 and 9, (2) very short, thick, blunt lateral terminal spines (46–53 μm long and 11.6–13.5% of trunk length in <italic><tp:taxon-name>Echinoderes hwiizaa</tp:taxon-name></italic> sp. n.; 74–103 μm long and 20.4–33.2% of trunk length in <italic><tp:taxon-name>Echinoderes marthae</tp:taxon-name></italic>), (3) lateral terminal accessory spines in females, and (4) three pairs of penile spines in males (two pairs in male <italic><tp:taxon-name>Echinoderes marthae</tp:taxon-name></italic>).</p></tp:treatment-sec><tp:treatment-sec><!--Section generated to contain objects referenced in tp:taxon-treatment.--><fig id="F1" position="float" orientation="portrait"><label>Figure 1.</label><caption><p>Maps showing the sampling sites. <bold>A</bold> Close-up of the Okinawa main island and <bold>B</bold> Ishigaki island.</p></caption><graphic xmlns:xlink="http://www.w3.org/1999/xlink" xlink:href="ZooKeys-382-027-g001.jpg" position="float" orientation="portrait" xlink:type="simple"/></fig></tp:treatment-sec><ref-list><ref id="B18"><mixed-citation xmlns:xlink="http://www.w3.org/1999/xlink" xlink:type="simple"><person-group><name name-style="western"><surname>Sørensen</surname><given-names>MV</given-names></name></person-group> (<year>2014</year>) <article-title>First account of echinoderid kinorhynchs from Brazil, with the description of three new species.</article-title><source>Marine Biodiversity</source>. doi: <ext-link ext-link-type="uri" xlink:href="http://dx.doi.org/10.1007/s12526-013-0181-4" xlink:type="simple">10.1007/s12526-013-0181-4</ext-link></mixed-citation></ref></ref-list></tp:taxon-treatment>
